# Supplementary material for: A proteomics study of the response of North Ronaldsay sheep to copper challenge
Source: BMC Vet Res. 2006 Dec 27;2:36. doi: 10.1186/1746-6148-2-36 (PMC1766353; doi:10.1186/1746-6148-2-36)
Supplement: Additional file 2 — Non-copper-responsive proteins: breed-specific differences in protein expression identified between Cambridge and North Ronaldsay sheep. 2-D gels of soluble proteins isolated from NR and Cambridge sheep liver at high copper challenge were run in triplicate and placed in analysis sets using PDQuest 2-D gel analysis software. Statistical analysis sets were created from two copper-challenged Cambridge and North Ronaldsay animals. 2-D gels from each animal were run in triplicate and statistically significant changes in protein expression were identified by Student's t-test at p ≤ 0.05. Proteins in the list were flagged as being statistically different between Cambridge and NR gels. With reference in each case to proteins spots from gels of control, non-supplemented animals run in parallel, a list of proteins whose expression differs between NR and Cambridge sheep as a result of breed difference has been compiled. [file 1746-6148-2-36-S2.xls]

## Sheet: Sheet1
Table 1. Non-copper-responsive proteins: breed differences in protein expression identified between Cambridge and North Ronaldsay sheep.
Proteins with higher abundance in North Ronaldsay gels.
					Blast result
Protein Identification	Accession	Species	Mwt (kDa)	Mowse score	score	E value	Sequence coverage	Fold difference
Beta actin	[EMBL:AAB88485]	Sheep	27.9		35	0.24	GYSFTTTAER	5.6
					35	0.18	YDESGPSLVHR
Aldehyde dehydrogenase, E3 isozyme	[Swiss-Prot:P49189]	Human	54.4	78			0.17	8.3
	[EMBL:CAA53176]	Human			31	3.4	LDQFTEEVVK
Glutathione S-transferase theta	[EMBL:AAM33420]	Mouse	27.4		35	0.15	MMFPVFLGQR	3.5
		Mouse			41	0.0001	LCFAPDHWYPQDLQAR
Glutathione S-transferase	[EMBL:AAF75678]	Rat/goat	22.4		46	9e-05	LLLLEYTDSNYEEK	3.5
	[EMBL:AAD13938]	Human			26	131	LYSEFLGR
Glutathione S-transferase (microsomal)	[EMBL:AAD42800.2]	Sheep	25.2		27	46	LYPAFEK	6.2
					27	33	ALLNYVATK
Glutathione S-transferase (microsomal)	[trEMBL:Q9N2J6]	Sheep	25.4	141			0.3	3.6
Phenylalanine-4-hydroxylase	[Swiss-Prot:P00439]	Human	52.3	98			0.15	2.9
Sulphite oxidase	[Swiss-Prot:P51687]	Human	53.9		30	4.6	TSDPYMDDPLR	50.4
	[Swiss-Prot:A34180]	Chicken	50.4		32	1.1	VVVPGVVGAR
Xylulokinase	[EMBL:AAH52984.1]	Human	58.4		46	6e-05	AFTGDNPASLAGMR	15.4
Proteins with higher abundance in the Cambridge gels.
					Blast result
Protein Identification	Accession	Species	Mwt (kDa)	Mowse score	score	E value	Sequence coverage	Fold difference
Acyl CoA dehydrogenase	[PIR:B30605]	Rat	45		34	0.24	LTELYEGTSELQR	2.3
					34	0.18	ADGDSWVLSGTK
Acyl CoA dehydrogenase	[EMBL:CAI10847.1]	Human	47.4		30	5.6	YALGSLNEGR	3.1
					30	3.2	GYYLLNGSK
S-adenosylhomocysteine hydrolase	[trEMBL:Q8HXL1]	Pig	48.2	163			0.29	2.3
Aldehyde reductase	[EMBL:BAA90396.1]	Rat	37.6		39	0.01	QVETELLPCLR	2.7
					26	89	SQLETSLQR
Argmatine ureohydrolase	[Swiss-Prot:Q90XD2]	Chicken	37.7		28	33	PPSSEFVAR	1.9
		Human			29	13	CVDEGLLDSGSGR
		Human			29	14	GSSTTLDTYR
dnak-type molecular chaperone hsc73	[SwissProt:S07197]	Rat	71.1	197			0.32	2.9
Eostrogen receptor-binding cyclophilin	[Swiss-Prot:A46579]	Cow	41	154			0.29	2
Enoyl CoA hydratase	[trEMBL:Q95KZ6]	Cow	28.5	56			0.22	2.4
	[EMBL:AAH72658]	Mouse			27	37	AMEYVLTGDR
	[EMBL:AAH08906]	Human			36	0.058	FYSTFATEDRK
ETHE1 protein	[EMBL:AAH94044.1]	Mouse	27.8		34	0.33	EAVLLDPVLETAQR	6.3
					33	0.71	TYTYLLGDR
Fumarylacetoacetate hydrolase	[EMBL:CAA77819.1]	Mouse	46.3		36	0.11	LQNLLSASQAR	2.1
Beta-glucosidase	[trEMBL:Q9H4C6]	Human	54	81			0.13	1.9
Glutamate dehydrogenase 1	[Swiss-Prot:P00367]	Human	61.7	255			0.34	2.7
Glutathione S-transferase mu2	[PIR:S18464]	Chicken	25.9		34	0.29	LCYSPDFEK	50.5
					27	43	LTQSNALLR
Glutathione S-transferase mu	[trEMBL:Q9N0V4]	Cow	25.7	93			0.29	23.1
60kDa heat shock protein	[Swiss-Prot:P18687]	Chinese	60	71			0.13	2.2
		hamster
60kDa heat shock protein	[Swiss-Prot:P18687]	Chinese	60	210			0.3	1.7
		hamster
HMG CoA synthase	[EMBL:AAA92674]	Human	40		28	26	LVTSSTSDLQK	3.3
	[PIR:S74196]	Cow			27	38	STVPAVPLAK
Homogentisate 1,2-dioxygenase	[EMBL:AAH55029.1]	Mouse	59.6		29	20	LLLYTEFGK	1.5
	[EMBL:AAH71757.1]	Human			33	0.75	VQPNELCVLQR
Hypothetical protein PTD012	[EMBL:CAB66450.1]	Human			41	0.002	APLVCLPVFVSR	2
		Human			40	0.004	VNPADGGCLLEK
Leucyl aminopeptidase	[EMBL:AAB28170.1]	Cow	51.4	102			0.23	1.5
Malate dehydrogenase	[EMBL:AAC48610.1]	Pig	40		30.8	4.6	VVGNPANTN	1.7
					26	85	EGLPLNDMER
					23	400	PANTNC
3-Mercaptopyruvate sulfurtransferase	[Swiss-Prot:P25325]	Human	33.3	62			0.19	1.9
Methionine adenosyl transferase	[PIR:S06114]	Rat	44.2	129			0.27
3-Hydroxybutyrate dehydrogenase	[EMBL:AAH32324.1]	Human	35		42	0.001	DDQEQVVSSPADVAEK	3.6
					42	0.001	VFMDAPVSGGVGAAR
4-Hydroxyphenylpyruvate-dioxygenase	[EMBL:AAC73008.1]	Human	45		30	4.1	AFEEEQDLR	2.2
					33	0.58	SLVVANYEESLK
Ornithine carbamoyltransferase	[EMBL:CAA26007.1]	Cow	39.8		43	0.0007	LQAFQGYQVTMK	1.8
Phenylalanine hydroxylase	[Swiss-Prot:PH4H_Human]	Human	51.9		37	0.051	HDLGATVHELSR	2.8
	[EMBL:AAH13458.1]	Mouse			27	44	LEVLDNTQLK
Phosphatidylethanolamine-binding protein	[Swiss-Prot:P13696]	Cow	20.8	173	0.73			1.3
Phosphoserine aminotransferase	[EMBL:AAH04827.1]	Rat	35.2		33	0.64	ECPSVLDYK	2.1
	[EMBL:AAD42052.1]	Human			36	0.12	LLNNTENLVR
D-3-phosphoglycerate dehydrogenase	[Swiss-Prot:O43175]	Human	53.4	126			0.19	2.8
Proteasome activator complex subunit 1	[Swiss-Prot:P58238]	Macaque	28.8	112			0.36	2.3
Sterol carrier protein	[EMBL:AAC15422.1]	Rabbit	60		37	0.05	EYSLDEVMTSR	1.6
	[EMBLAAA42122.1]	Rat			35	0.24	VFVVGVGMTK
Stress 70 protein	[Swiss-Prot:P38646]	Cow	73.9	220			0.34	1.4
Succinate CoA ligase	[PIR:A44529]	Pig	45.6	69			0.11	3.1
Thioredoxin-dependent peroxide reductase	[Swiss-Prot:P35705]	Cow	28.4	68			0.21	1.4
14.3kDa perchloric acid protein	[Swiss-Prot:P80601]	Goat	14.3	119			0.56	2
T-Plastin	[EMBL:BAD23918.1]	Mouse	70.8		30	6.8	NEALAALLR	1.7
		Mouse			33	0.72	ANDDLLVSWVNR
T-Plastin	[Swiss-Prot:P13795]	Human	~45	103			0.18	2.2
